# Supplementary material for: Homeobox 27, a Homeodomain Transcription Factor, Confers Tolerances to CMV by Associating with Cucumber Mosaic Virus 2b Protein
Source: Pathogens. 2022 Jul 12;11(7):788. doi: 10.3390/pathogens11070788 (PMC9323240; doi:10.3390/pathogens11070788)
Supplement: Supplementary file 1 [file pathogens-11-00788-s001.zip]

Archive with 1 entries (1 files):
- pathogens-1796017-supplementary.pdf
